# Supplementary material for: A new computational strategy for identifying essential proteins based on network topological properties and biological information
Source: PLoS One. 2017 Jul 28;12(7):e0182031. doi: 10.1371/journal.pone.0182031 (PMC5533339; doi:10.1371/journal.pone.0182031)
Supplement: S3 Excel — (XLSX) [file pone.0182031.s007.xlsx]

## Sheet: Sheet1
BC		DC		EC		LAC		NC		SC		LIDC		LBCC		SON		CoTB
YJR091C		YJR091C		YJR045C		YHR140W		YBL007C		YJR045C		YLR147C		YBR251W		YER133W		YDL103C
YBR160W		YBR160W		YCL018W		YPL076W		YBR160W		YCL018W		YFL017W-A		YGR220C		YPL204W		YDR454C
YNL189W		YNL189W		YLR259C		YMR215W		YBR159W		YLR259C		YHR099W		YDR088C		YFL039C		YPR102C
YHR114W		YHR114W		YML064C		YJL196C		YNL189W		YML064C		YBR251W		YNL185C		YNL189W		YLR277C
YMR047C		YJR045C		YBR127C		YGR232W		YBR106W		YBR127C		YGL112C		YGR074W		YBR160W		YER148W
YLR295C		YLR259C		YPR110C		YDL015C		YPL076W		YPR110C		YHL004W		YLR147C		YFR028C		YFR004W
YER022W		YML064C		YBR072W		YDL097C		YER133W		YBR072W		YHR165C		YGL112C		YBR159W		YDR427W
YLR288C		YDR388W		YJR121W		YDR297W		YHR140W		YJR121W		YDR167W		YJL183W		YDL147W		YPR108W
YBL007C		YCL018W		YBR020W		YKL145W		YDR394W		YBR020W		YER172C		YOR103C		YDR394W		YIL091C
YPR086W		YMR047C		YMR106C		YDR394W		YLR372W		YMR106C		YBR198C		YJL054W		YML085C		YOR095C
YDR388W		YBL007C		YGL137W		YFR052W		YDR388W		YGL137W		YPR182W		YNL284C		YER012W		YER082C
YML064C		YPR110C		YDL029W		YPR108W		YMR049C		YDL029W		YGR074W		YNL261W		YHR027C		YDL147W
YER081W		YJR121W		YFL039C		YFR004W		YMR109W		YFL039C		YDR448W		YBL038W		YFL037W		YDL014W
YJR045C		YFL039C		YDR388W		YJL117W		YCR057C		YDR388W		YDL147W		YGR274C		YLR175W		YCR057C
YLR259C		YLR295C		YBL099W		YBR110W		YKR081C		YBL099W		YLR298C		YHL004W		YBL007C		YHR027C
YLR453C		YER133W		YBR196C		YHR200W		YDR331W		YBR196C		YGR091W		YHR099W		YGR232W		YOR224C
YER133W		YBR196C		YDR394W		YFR010W		YIL035C		YDR394W		YER012W		YPR108W		YGL048C		YOR259C
YLR447C		YPL204W		YNL064C		YGR060W		YMR215W		YNL064C		YBR081C		YFR004W		YGR218W		YCR093W
YPL204W		YPR086W		YLR180W		YPL264C		YJR045C		YLR180W		YIL061C		YER012W		YCR057C		YOL004W
YCL018W		YBR127C		YDL126C		YER021W		YPR110C		YDL126C		YHR200W		YFL017W-A		YLL050C		YER146W
YFL039C		YBR072W		YMR205C		YDL007W		YDL029W		YMR205C		YGR104C		YFR052W		YAL016W		YNL330C
YLR191W		YGL137W		YFL037W		YBR183W		YFR028C		YFL037W		YDL087C		YKL145W		YMR049C		YGL048C
YBR106W		YMR106C		YHR030C		YAL043C		YNL061W		YHR030C		YBR253W		YER021W		YDR331W		YDL097C
YPR110C		YBL099W		YML085C		YKR081C		YHR099W		YML085C		YLR275W		YLR277C		YKR081C		YGL155W
YJL020C		YER022W		YBR118W		YBR036C		YJR121W		YBR118W		YER029C		YBR167C		YNL061W		YLR274W
YJR121W		YBR055C		YBR217W		YDR301W		YHR114W		YBR217W		YGR274C		YDR145W		YMR001C		YBR087W
YER118C		YBR118W		YFR053C		YLR115W		YBL099W		YFR053C		YDL097C		YHR200W		YOR014W		YEL058W
YLR423C		YBR106W		YDL047W		YKL059C		YGR060W		YDL047W		YKL145W		YDL097C		YOL094C		YDR301W
YFR028C		YNL064C		YDL059C		YDR331W		YDR328C		YDL059C		YDR394W		YGR232W		YDR427W		YPR103W
YCL027W		YOL133W		YGR040W		YDL147W		YDL147W		YGR040W		YNL284C		YBR081C		YPR103W		YKL019W
YBR196C		YBR159W		YOL133W		YOR261C		YPR016C		YOL133W		YPR108W		YPR103W		YPL209C		YGL011C
YBR109C		YBR020W		YJL008C		YHR027C		YHR200W		YJL008C		YMR236W		YER172C		YDR510W		YLR438C-A
YOL133W		YER177W		YOL055C		YLR372W		YOR119C		YOL055C		YFR052W		YLR298C		YPR110C		YDL030W
YJR022W		YLR288C		YER133W		YER012W		YGL137W		YER133W		YHR086W		YHR165C		YFR004W		YBR237W
YGL127C		YDL126C		YNL189W		YHR066W		YCR034W		YNL189W		YHR027C		YGR091W		YNL064C		YJR008W
YDR034C		YLR191W		YER177W		YKL065C		YKL145W		YER177W		YFR004W		YLL004W		YDR328C		YDR328C
YGL070C		YIL035C		YKL152C		YDR427W		YFL039C		YKL152C		YKL173W		YBR198C		YOR119C		YER172C
YOR181W		YFR028C		YFR028C		YKR002W		YML048W		YFR028C		YGR013W		YDL087C		YNL207W		YOR261C
YPR154W		YER081W		YER171W		YBR290W		YDL015C		YER171W		YOL135C		YKL019W		YDL126C		YJL191W
YER177W		YHR030C		YDL017W		YMR205C		YOL133W		YDL017W		YJR022W		YPL122C		YDL087C		YER021W
YMR106C		YJL020C		YBR017C		YDR195W		YJL117W		YBR017C		YPR103W		YAL043C		YOL133W		YNL147W
YGL137W		YFR053C		YKR026C		YLR277C		YER012W		YKR026C		YDR176W		YEL036C		YER125W		YLR116W
YBR055C		YLR180W		YPL204W		YGR013W		YDL097C		YPL204W		YDL005C		YOR363C		YML092C		YOL021C
YGR218W		YLR447C		YBR160W		YDL008W		YMR047C		YBR160W		YBR055C		YLR115W		YPR016C		YMR061W
YFR024C-A		YBR017C		YBR055C		YLR298C		YGR232W		YBR055C		YML046W		YGR013W		YBR118W		YML092C
YFR053C		YOL055C		YHR135C		YML048W		YCL018W		YHR135C		YPR178W		YDR448W		YIL106W		YDR280W
YDL017W		YBR217W		YDL200C		YNL101W		YGR090W		YDL200C		YOL051W		YGL011C		YMR314W		YNR017W
YBR017C		YDL029W		YPL235W		YKL008C		YML064C		YPL235W		YMR125W		YML098W		YLR186W		YDR473C
YDL126C		YKL152C		YGR092W		YGL004C		YPL204W		YGR092W		YBL093C		YDL030W		YER094C		YFR010W
YDR318W		YFR024C-A		YLR044C		YHR133C		YJL196C		YLR044C		YDL140C		YML012W		YPR141C		YKR079C
YIL035C		YDL047W		YOR212W		YPR107C		YHL004W		YOR212W		YDR145W		YMR240C		YPR108W		YHR069C
YBL026W		YDR394W		YOR181W		YER126C		YPR108W		YOR181W		YER112W		YLL036C		YGL112C		YER165W
YBR072W		YFL037W		YMR049C		YBL084C		YHR027C		YMR049C		YML098W		YDR427W		YNL290W		YHR165C
YER125W		YHR135C		YGR262C		YLR018C		YKL065C		YGR262C		YOR261C		YLR275W		YMR109W		YEL037C
YBR127C		YBR109C		YMR059W		YGR103W		YBR110W		YMR059W		YGR232W		YDL147W		YOR257W		YDL140C
YIL061C		YMR049C		YER173W		YGL111W		YFR052W		YER173W		YMR240C		YDR404C		YKL145W		YPR019W
YMR032W		YKR026C		YGL190C		YJR010C-A		YDR297W		YGL190C		YCR057C		YKL022C		YDL097C		YCL059C
YBL099W		YDL017W		YDR171W		YDL029W		YBR036C		YDR171W		YGL011C		YBR119W		YIL075C		YDR397C
YKL002W		YMR059W		YPL140C		YGR156W		YGL200C		YPL140C		YBR152W		YOR261C		YBL063W		YBL023C
YBR217W		YML085C		YJL034W		YEL063C		YJR022W		YJL034W		YLR438C-A		YBR123C		YGR135W		YFL017W-A
YBR200W		YGR040W		YGR254W		YNL110C		YFR004W		YGR254W		YFL039C		YMR213W		YOR362C		YIL021W
YDL047W		YMR109W		YER179W		YDR118W		YPL264C		YER179W		YBR154C		YDR167W		YHR114W		YGR195W
YBR118W		YLR453C		YPL240C		YGL200C		YOR061W		YPL240C		YPR110C		YML046W		YGR060W		YDL007W
YMR109W		YLR372W		YDR142C		YNL061W		YBR251W		YDR142C		YOL148C		YPL045W		YAR007C		YGL112C
YOL055C		YPL235W		YLR291C		YCR034W		YHR016C		YLR291C		YER148W		YMR236W		YMR092C		YPR178W
YLR310C		YPR154W		YJL130C		YOR249C		YBR290W		YJL130C		YNL147W		YOR085W		YBL041W		YGL091C
YBR159W		YNL030W		YDR523C		YGR104C		YGR103W		YDR523C		YKL012W		YJR022W		YJL115W		YMR288W
YPL235W		YJL008C		YGL206C		YOL051W		YLR191W		YGL206C		YGL048C		YOL068C		YOR157C		YJR068W
YBL085W		YJR022W		YJR077C		YHR052W		YDL126C		YJR077C		YBL026W		YIL061C		YBL105C		YPR086W
YNL064C		YLR423C		YOR351C		YNL172W		YGR104C		YOR351C		YDR427W		YCR093W		YDL029W		YNR052C
YNL030W		YDR328C		YCR002C		YPR016C		YGL004C		YCR002C		YDL030W		YOR159C		YFR050C		YOL005C
YHR030C		YER118C		YDL043C		YGL240W		YHR066W		YDL043C		YOR159C		YGR104C		YDL132W		YMR236W
YMR049C		YBL026W		YGL048C		YGR245C		YMR205C		YGL048C		YCR093W		YCR057C		YPL203W		YBR154C
YDR099W		YHR016C		YGR240C		YHR026W		YAL043C		YGR240C		YOR224C		YGL025C		YJR045C		YER171W
YKL152C		YLR310C		YDL225W		YDL087C		YLR259C		YDL225W		YDL043C		YBR202W		YJL001W		YER012W
YMR001C		YDR099W		YDL055C		YHL048W		YDR448W		YDL055C		YBL038W		YBR154C		YHR170W		YKL012W
YDR328C		YOR181W		YPL061W		YPL043W		YMR125W		YPL061W		YGR252W		YLR438C-A		YGR074W		YOR151C
YKR026C		YGL127C		YJL173C		YGL048C		YDL132W		YJL173C		YER022W		YEL037C		YDL007W		YOL090W
YMR308C		YLR291C		YDR128W		YOR259C		YEL063C		YDR128W		YER021W		YDR301W		YNR035C		YOL094C
YBR020W		YMR032W		YDL145C		YNL232W		YER022W		YDL145C		YOR259C		YDL108W		YGR090W		YMR314W
YHR135C		YNL244C		YNL135C		YBR081C		YJL020C		YNL135C		YIL021W		YER068W		YGR103W		YPL122C
YOR047C		YMR205C		YDL229W		YMR049C		YLR147C		YDL229W		YER146W		YKL173W		YLR277C		YOL139C
YAR014C		YDL059C		YCL040W		YBR159W		YJR010C-A		YCL040W		YER082C		YDL007W		YGL011C		YIL143C
YLR180W		YCL027W		YPR111W		YDR448W		YBR183W		YPR111W		YAL043C		YPR162C		YIL035C		YOR117W
YDL100C		YBL085W		YJL098W		YNL107W		YBR253W		YJL098W		YBR119W		YPR182W		YDR416W		YML049C
YGL181W		YIL061C		YLR175W		YIL016W		YDR036C		YLR175W		YML092C		YCR042C		YPL090C		YDR404C
YDL043C		YDL132W		YML124C		YJR093C		YFR010W		YML124C		YDR328C		YKR068C		YBR110W		YBR198C
YGL190C		YGR254W		YOR374W		YBR253W		YGL048C		YOR374W		YDL007W		YDL008W		YGR253C		YER112W
YDL213C		YDL043C		YJL138C		YFR036W		YER021W		YJL138C		YDR378C		YDR328C		YGR195W		YOR250C
YOR098C		YGL190C		YDR099W		YNL002C		YPL043W		YDR099W		YOL004W		YKL012W		YIL143C		YPL178W
YJL034W		YBR200W		YGL237C		YDR404C		YLR115W		YGL237C		YOR151C		YOR249C		YLR347C		YJL197W
YHL002W		YGR218W		YJL106W		YOR117W		YFL017W-A		YJL106W		YLR277C		YML049C		YBR109C		YPR082C
YDL132W		YER165W		YBR019C		YPR156C		YHL048W		YBR019C		YDR301W		YGL066W		YER148W		YER094C
YGR262C		YJL034W		YCR009C		YGR095C		YNL110C		YCR009C		YLR115W		YOL051W		YKR002W		YPL213W
YLR291C		YAR014C		YDL101C		YGR002C		YHR030C		YDL101C		YGL070C		YBL093C		YJL191W		YBR202W
YPL022W		YGL206C		YOL139C		YOL148C		YOL135C		YOL139C		YML049C		YMR288W		YPR102C		YOL038W
YDL153C		YLR044C		YAL021C		YMR290C		YOL051W		YAL021C		YDR404C		YGL240W		YDR267C		YOR159C
YDL117W		YDL213C		YPL150W		YOR272W		YGR002C		YPL150W		YDR240C		YER112W		YGR274C		YMR131C
YMR059W		YCR057C		YOL115W		YGR195W		YKL129C		YOL115W		YPL254W		YGR252W		YIL007C		YDR448W
YCR057C		YCR034W		YGL004C		YGR284C		YKR002W		YGL004C		YDL014W		YER148W		YOR261C		YPR187W
